# Supplementary material for: A case of anti-CD320 antibody-positive cutaneous arteritis accompanied by multiple cranial nerve symptoms
Source: Rheumatology (Oxford). 2024 Sep 27;64(4):2309–11. doi: 10.1093/rheumatology/keae528 (PMC11962938; doi:10.1093/rheumatology/keae528)
Supplement: keae528_Supplementary_Data [file keae528_supplementary_data.zip]

Archive with 2 entries (1 files):
- keae528_Supplementary_Data/
- keae528_Supplementary_Data/rhe-24-2105-File003.xlsx
