# Supplementary material for: A case of anti-CD320 antibody-positive cutaneous arteritis accompanied by multiple cranial nerve symptoms
Source: Rheumatology (Oxford). 2024 Sep 27;64(4):2309–11. doi: 10.1093/rheumatology/keae528 (PMC11962938; doi:10.1093/rheumatology/keae528)
Supplement: keae528_Supplementary_Data [file keae528_supplementary_data.zip › keae528_Supplementary_Data/rhe-24-2105-File003.xlsx]

## Sheet: Sheet2
Supplementary Table 1. Autoantibodies detected by proteome-wide autoantibody screening.
group	sex	age [year]	ZNF397 [AU]	CD320 [AU]	NT5C1A [AU]	TRIM21 [AU]	SUN1 [AU]
case	M	57	34.66	30.009	26.16	23.277	22.919
control	M	52	1.48037	0	0	21.1772	0
control	M	54	0	0	0	13.817	0.0185188
control	M	54	0.541885	0.321612	0.156416	13.1273	0.700995
control	M	54	0.560472	0	0	16.7003	0.051838
control	M	54	0	0	0.0826675	9.39552	0.188831
control	M	56	0	0.5113	0	9.52707	6.10861
control	M	57	0.539568	0	0	11.6461	0
control	M	59	0	0.20683	0	16.1628	0
control	M	60	0	3.434	0	9.314	4.134
control	M	61	0.022	0	0	9.072	0.074
control	M	62	1.763	0.434	11.079	9.694	0.146
control	M	62	2.229	0	0	14.845	0
Gene symbols represent the targeted autoantigens, with the figures indicating serum levels in arbitrary units (AU).
Only the top 5 autoantibodies based on serum levels in the presented case are shown.
The intensity of the green color represents the serum levels of each autoantibody.
